# Supplementary material for: Sequential Metabolic Phases as a Means to Optimize Cellular Output in a Constant Environment
Source: PLoS One. 2015 Mar 18;10(3):e0118347. doi: 10.1371/journal.pone.0118347 (PMC4365075; doi:10.1371/journal.pone.0118347)
Supplement: S1 Table — (ODS) [file pone.0118347.s008.ods]

## Sheet: Tabelle1
			Parameter values obtained from the BRENDA database
ID	Name	EC-number	turnover	molecular weight
GlcT	Glucose transport		470	200000
LacT	Lactattransport (MCT-4)		180	43000
HK	Glycokinase	2.7.1.2	62,3	65000
G6P	Glucose-6-P-Phophatase	3.1.3.9	700	38730
GPI	Glycosephosphatisomerase	5.3.1.9	1000	132000
PFK	Phosphofructokinase1	2.7.1.11	185	141000
FBP	Fructosebisphosphatphosphatase1	3.1.3.11	23,5	144000
ALD	Aldolase	4.1.2.13	59,7	120000
GPDH	glycerol-3-phosphate dehydrogenase	1.1.5.3	33,3	80000
G1PI	Glucose-1-P-isomerase (phosphoglucomutase)	5.4.2.2	398	58500
UGT	UDP-Glucose-Pyrophosphorylase	2.7.7.9	55	450000
GAPDH	Glycerinaldehydphosphastdehydrogenase	1.2.1.12	70	144000
PGK	Phosphoglyceratkinase	2.7.2.3	2633	50000
PGM	Phosphoglyceratmutase	5.4.2.1	530	56000
EN	Enolase	4.2.1.11	34,07	50000
PK	Pyruvatkinase	2.7.1.40	1182	240000
LDH	Lactatdehydrogenase	1.1.1.27	180	125000
PDH	Pyruvatdehydrogenase	1.2.4.1	69,9	160000
CS	citrate synthase	2.3.3.1	81	269000
TCA	Citrat cycle (sum)		32,2	756000
CO2T	CO2 transport
OxP	Oxidative Phosphorylation (sum)		80	1023000
OxP2
ATPase	ATPase
GSHox
NDPK1	Nucleotidediphosphatkinase	2.7.6.4		18000
NDPK2
G6PD	Glucose-6-P-dehydrogenase	1.1.1.49	251	10000
6PGD	Gluconat-6-P-dehydrogenase	1.1.1.44	14	79000
GSSGR	Glutation reductase	1.8.1.7	210	100000
EP	Epimerase	5.1.3.1	1300	45000
KI	Ketoisomerase	5.3.1.6	2100	228000
TK1	Transketolase	2.2.1.1	45	104000
TA	Transaldolase	2.2.1.2	13	77000
TK2	Transketolase		45	104000
PRPPS	Phosphoribosylpyrophosphatsynthase	2.7.6.1		700000
AK	Adenylatkinase	2.7.4.3	842	23000
PC	Pyruvatcarboxylase	6.4.1.1	60	120000
PEPCK	Phosphoenolpyruvat-Carboxykinase	4.1.1.32	54	68500
O2T	Oxygen transport
FAS	fatty acid synthesis (sum)		43	839600
TPI	Triosephosphate isomerase	5.3.1.1	4700	56000
Synthesis Glycogen	Glykogensynthase	2.4.1.11		410000

## Sheet: Tabelle2
ID	Name
Glc_ext	glucose extern
Glyc	glycogen (not balanced)
PRPP_ex	phophoribosylpyrophosphat extern
Lac_ex	lactate extern
Palmitate_ex	palmitate extern
Glycerin_ex	glycerin extern
CO2_ex	CO2 extern
O2_ex	O2 extern
Glc	glucose
Glc6P	glucose-6-P
Fru6P	fructose-6-P
Fru16P2	fructose-1,6-bisphosphat
Fru26P2	fructose-2,6-bisphosphate
Glc1P	glucose-1-P
UDP-Glc	UDP-glucose
DHAP	dihydroxyacetonphosphate
GraP	glyceraldehydphosphate
Glycerin	glycerin
13P2G	1,3-bisphosphoglycerat
3PG	3-Phosphoglycerat
2PG	2-Phosphoglycerat
PEP	phosphoenolpyruvat
Pyr	pyruvat
OA	oxalacetat
Lac	lactate
ACoA	acetyl-Coenzym-A
6PG	gluconat-6-P
Ru5P	ribulose-5-P
X5P	xylulose-5-P
R5P	ribose-5-P
S7P	sedoheptulose-7-P
E4P	erythrose-4-P
PRPP	phophoribosylpyrophosphat
Palmitate	palmitate
AMP
ATP
ADP
P
CO2
NAD
NADH
NADP
NADPH
FAD
FADH2
GDP
GTP
UDP
UTP
GSH	glutathione (reduced)
GSSG	glutathhione (oxidized)
CoA	Coenzyme-A
O2
