# Supplementary material for: Sequential Metabolic Phases as a Means to Optimize Cellular Output in a Constant Environment
Source: PLoS One. 2015 Mar 18;10(3):e0118347. doi: 10.1371/journal.pone.0118347 (PMC4365075; doi:10.1371/journal.pone.0118347)
Supplement: S2 Table — (ODS) [file pone.0118347.s009.ods]

## Sheet: Table 3. All flux modes
Solutions form Table 3. solution no., flux mode no.:	'(i), t1'	'(ii), t1'	'(ii), t2'	'(iii), t1'	'(iii), t2'	'(iii),t3'	'(iv), t1'	'(iv), t2'	'(iv), t3'	'(iv), t4'	'(v), t1'	'(vi), t1'	'(vi), t2'	'(vii), t1'	'(vii), t2'	'(vii), t3'	'(viii), t1'	'(viii), t2'	'(viii), t3'	'(viii), t4'	'(ix), t1'	'(x), t1'	'(x), t2'	'(xi), t1'	'(xi), t2'	'(xi),t3'	'(xii), t1'	'(xii), t2'	'(xii), t3'	'(xii), t4'
GlcT	0	0,86174	0,91471	0	2,4994	0,86174	0,86174	2,2963	2,6792	0	0,80292	2,8146	1,0038	2,5489	1,015	1,0145	2,8502	1,1038	1,015	3,1954	0	0	0	0	0	0	0	0	0	0
LacT	2,785	0	1,8849	4,6284	1,6564	0	0	0,3561	2,6643	4,6284	0	0	0	0	0	0	0	0	0	0	2,3682	2,7017	2,8929	1,5731	4,6284	2,7017	3,2851	1,5731	4,6284	2,8577
HK	0	0,86174	0,91471	0	2,4994	0,86174	0,86174	2,2963	2,6792	0	0,80292	2,8146	1,0038	2,5489	1,015	1,0145	2,8502	1,1038	1,015	3,1954	0	0	0	0	0	0	0	0	0	0
G6P	0	0	0	0	0	0	0	0	0	0	0	0	0	0	0	0	0	0	0	0	0	0	0	0	0	0	0	0	0	0
GPI	-0,60598	-0,20356	0,28761	-0,72535	0,34253	-0,20356	-0,20356	1,6663	-0,28814	-0,72535	0,38325	1,4348	0,30616	0,80612	0,31728	1,0135	2,309	0,56667	0,31728	0,87291	-0,60598	-0,96746	-0,72535	-0,75147	-0,72535	-0,96746	-0,65665	-0,75147	-0,72535	-1,2955
PFK	0	0,50664	0,61472	0	0,10054	0,50664	0,50664	0,9824	0,11325	0	0,63547	0,90263	0,77127	0,73585	0,7824	1,0141	1,1549	0,92476	0,7824	0,87357	0	0	0	0	0	0	0	0	0	0
FBP	0,24196	0	0	0,24178	0	0	0	0	0	0,24178	0	0	0	0	0	0	0	0	0	0	0,24181	0,72757	0,24178	0,25049	0,24178	0,72757	0,73307	0,25049	0,24178	0,85907
ALD	-0,24196	0,50664	0,61472	-0,24178	0,10054	0,50664	0,50664	0,9824	0,11325	-0,24178	0,63547	0,90263	0,77127	0,73585	0,7824	1,0141	1,1549	0,92476	0,7824	0,87357	-0,24181	-0,72757	-0,24178	-0,25049	-0,24178	-0,72757	-0,73307	-0,25049	-0,24178	-0,85907
GPDH	0,081024	0,15204	0,077103	0,10348	0,080094	0,15204	0,15204	0,089848	0,085868	0,10348	0,056073	0	0,077277	0,081685	0,099524	0	0	0	0,099524	0	0,081024	0,083115	0,10348	0,10721	0,10348	0,083115	0,093665	0,10721	0,10348	0,093387
G1PI	0,037811	0	0,086371	0	1,5952	0	0	0	2,3653	0	0,026167	1,3788	0	1,17	0	0	0	0	0	2,3215	0,037811	0,38466	0	0	0	0,38466	0	0	0	0,64083
UGT	0,037811	0	0,086371	0	1,5952	0	0	0	2,3653	0	0,026167	1,3788	0	1,17	0	0	0	0	0	2,3215	0,037811	0,38466	0	0	0	0,38466	0	0	0	0,64083
GAPDH	-0,38293	1,2163	1,3159	-0,34526	0	1,2163	1,2163	1,533	0,34132	-0,34526	1,341	1,5392	1,6978	1,3549	1,6978	2,0286	1,7327	2,0286	1,6978	1,7475	-0,38256	-1,4183	-0,34526	-0,3577	-0,34526	-1,4183	-1,598	-0,3577	-0,34526	-1,5933
PGK	-0,38293	1,2163	1,3159	-0,34526	0	1,2163	1,2163	1,533	0,34132	-0,34526	1,341	1,5392	1,6978	1,3549	1,6978	2,0286	1,7327	2,0286	1,6978	1,7475	-0,38256	-1,4183	-0,34526	-0,3577	-0,34526	-1,4183	-1,598	-0,3577	-0,34526	-1,5933
PGM	-0,38293	1,2163	1,3159	-0,34526	0	1,2163	1,2163	1,533	0,34132	-0,34526	1,341	1,5392	1,6978	1,3549	1,6978	2,0286	1,7327	2,0286	1,6978	1,7475	-0,38256	-1,4183	-0,34526	-0,3577	-0,34526	-1,4183	-1,598	-0,3577	-0,34526	-1,5933
En	-0,38293	1,2163	1,3159	-0,34526	0	1,2163	1,2163	1,533	0,34132	-0,34526	1,341	1,5392	1,6978	1,3549	1,6978	2,0286	1,7327	2,0286	1,6978	1,7475	-0,38256	-1,4183	-0,34526	-0,3577	-0,34526	-1,4183	-1,598	-0,3577	-0,34526	-1,5933
PK	0	1,2163	1,3159	0	0	1,2163	1,2163	1,533	0,34132	0	1,341	1,5392	1,6978	1,3549	1,6978	2,0286	1,7327	2,0286	1,6978	1,7475	0	0	0	0	0	0	0	0	0	0
LDH	-2,785	0	-1,8849	-4,6284	-1,6564	0	0	-0,3561	-2,6643	-4,6284	0	0	0	0	0	0	0	0	0	0	-2,3682	-2,7017	-2,8929	-1,5731	-4,6284	-2,7017	-3,2851	-1,5731	-4,6284	-2,8577
PDH	1,5292	1,2163	1,2266	1,6484	1,6564	1,2163	1,2163	1,8891	1,5055	1,6484	0,74288	1,0593	0,88609	1,3549	0,99733	0,5444	1,7327	0,5444	0,99733	0,75739	1,1214	1,2834	1,32	1,2154	1,6484	1,2834	1,6871	1,2154	1,6484	1,2644
CS	0,88101	0	0,60979	0,82056	1,0156	0	0	1,1703	0,81855	0,82056	0,29429	1,0593	0,26788	0,70139	0,20113	0,5444	1,7327	0,5444	0,20113	0,75739	0,47323	0,61849	0,49221	0,3577	0,82056	0,6185	0,93774	0,3577	0,82056	0,51728
TCA	0,88101	0	0,60979	0,82056	1,0156	0	0	1,1703	0,81855	0,82056	0,29429	1,0593	0,26788	0,70139	0,20113	0,5444	1,7327	0,5444	0,20113	0,75739	0,47323	0,61849	0,49221	0,3577	0,82056	0,6185	0,93774	0,3577	0,82056	0,51728
CO2T	2,9865	2,2816	1,0127	1,3801	4,2493	2,2816	2,2816	4,8596	2,2446	1,3801	1,1269	2,6991	1,3078	3,3305	1,3968	0,15004	5,7393	0,68618	1,3968	1,2831	1,7718	3,1032	1,8022	2,6823	1,3801	3,1032	4,2192	2,6823	1,3801	2,9536
OxP	3,2467	1,1403	3,0898	4,1449	3,1397	1,1403	1,1403	3,5996	3,4404	4,1449	1,4553	2,8883	1,6551	2,3661	1,5995	2,1031	4,3318	2,1031	1,5995	2,3885	2,2229	2,1696	2,6204	1,6983	4,1449	2,1696	3,0468	1,6983	4,1449	1,9936
OxP2	0,44051	0	0,30489	0,41028	0,50781	0	0	0,58515	0,40927	0,41028	0,14715	0,52967	0,13394	0,3507	0,10057	0,2722	0,86635	0,2722	0,10057	0,3787	0,23662	0,30925	0,2461	0,17885	0,41028	0,30925	0,46887	0,17885	0,41028	0,25864
ATPase	11,083	5,3975	5	5	5	5,3975	5,3975	5	5	5	5	5	5	5	5	5	5	5	5	5	5	5	5	7,3479	5	5	5	7,3479	5	5
GSHox	0,002	0,002	0,002	0,002	0,002	0,002	0,002	0,002	0,002	0,002	0,002	0,002	0,31346	0,002	0,002	0,002	1,0823	1,0743	0,002	0,0020023	0,002	0,002	0,002	0,002	0,002	0,002	0,002	0,002	0,002	0,002
NDPK1	-0,49809	0	-0,60979	-0,47529	-1,0156	0	0	-1,1703	-0,81855	-0,47529	-0,29429	-1,0593	-0,26788	-0,70139	-0,20113	-0,5444	-1,7327	-0,5444	-0,20113	-0,75739	-0,090668	0,7998	-0,14694	0	-0,47529	0,7998	0,66027	0	-0,47529	1,076
NDPK2	0,037811	0	0,086371	0	1,5952	0	0	0	2,3653	0	0,026167	1,3788	0	1,17	0	0	0	0	0	2,3215	0,037811	0,38466	0	0	0	0,38466	0	0	0	0,64083
G6PD	0,56816	1,0653	0,54072	0,72535	0,56166	1,0653	1,0653	0,62993	0,60207	0,72535	0,39351	0,001	0,69767	0,5728	0,69767	0,001	0,54115	0,53714	0,69767	0,0010011	0,56816	0,5828	0,72535	0,75147	0,72535	0,5828	0,65665	0,75147	0,72535	0,65471
6PGD	0,56816	1,0653	0,54072	0,72535	0,56166	1,0653	1,0653	0,62993	0,60207	0,72535	0,39351	0,001	0,69767	0,5728	0,69767	0,001	0,54115	0,53714	0,69767	0,0010011	0,56816	0,5828	0,72535	0,75147	0,72535	0,5828	0,65665	0,75147	0,72535	0,65471
GSSGR	0,002	0,002	0,002	0,002	0,002	0,002	0,002	0,002	0,002	0,002	0,002	0,002	0,31346	0,002	0,002	0,002	1,0823	1,0743	0,002	0,0020023	0,002	0,002	0,002	0,002	0,002	0,002	0,002	0,002	0,002	0,002
EP	0,36402	0,7102	0,32711	0,48357	-0,24199	0,7102	0,7102	-0,68393	0,40138	0,48357	0,25223	-0,53214	0,46511	-0,07027	0,46511	0,00066667	-1,1541	0,35809	0,46511	0,00066742	0,36417	0,23989	0,48357	0,50098	0,48357	0,23989	-0,076417	0,50098	0,48357	0,43647
KI	0,20415	0,3551	0,21362	0,24178	0,80365	0,3551	0,3551	1,3139	0,20069	0,24178	0,14128	0,53314	0,23256	0,64307	0,23256	0,00033333	1,6953	0,17905	0,23256	0,00033371	0,204	0,34291	0,24178	0,25049	0,24178	0,34291	0,73307	0,25049	0,24178	0,21824
TK1	0,18201	0,3551	0,16355	0,24178	-0,12099	0,3551	0,3551	-0,34197	0,20069	0,24178	0,12611	-0,26607	0,23256	-0,035135	0,23256	0,00033333	-0,57706	0,17905	0,23256	0,00033371	0,18208	0,11995	0,24178	0,25049	0,24178	0,11995	-0,038208	0,25049	0,24178	0,21824
TA	0,18201	0,3551	0,16355	0,24178	-0,12099	0,3551	0,3551	-0,34197	0,20069	0,24178	0,12611	-0,26607	0,23256	-0,035135	0,23256	0,00033333	-0,57706	0,17905	0,23256	0,00033371	0,18208	0,11995	0,24178	0,25049	0,24178	0,11995	-0,038208	0,25049	0,24178	0,21824
TK2	0,18201	0,3551	0,16355	0,24178	-0,12099	0,3551	0,3551	-0,34197	0,20069	0,24178	0,12611	-0,26607	0,23256	-0,035135	0,23256	0,00033333	-0,57706	0,17905	0,23256	0,00033371	0,18208	0,11995	0,24178	0,25049	0,24178	0,11995	-0,038208	0,25049	0,24178	0,21824
PRPPS	0,022136	0	0,050064	0	0,92464	0	0	1,6558	0	0	0,015168	0,79921	0	0,6782	0	0	2,2723	0	0	0	0,021917	0,22296	0	0	0	0,22296	0,77128	0	0	0
AK	0,97605	0,15204	2,1014	2,7383	1,0047	0,15204	0,15204	1,7457	1,586	2,7383	0,66935	1,2791	0,88901	0,75989	0,80002	1,4842	2,2723	1,4842	0,80002	0,99009	0,96719	0,30608	1,331	0,10721	2,7383	0,30608	0,86494	0,10721	2,7383	0,093387
PC	1,2558	0	1,9742	2,98	0	0	0	0	1,5001	2,98	0,59811	0,47987	0,81174	0	0,7005	1,4842	0	1,4842	0,7005	0,99009	1,2468	1,4183	1,5728	0,3577	2,98	1,4183	1,598	0,3577	2,98	1,5933
PEPCK	0,38293	0	0	0,34526	0	0	0	0	0	0,34526	0	0	0	0	0	0	0	0	0	0	0,38256	1,4183	0,34526	0,3577	0,34526	1,4183	1,598	0,3577	0,34526	1,5933
O2T	3,6872	1,1403	3,3947	4,5552	3,6476	1,1403	1,1403	4,1848	3,8497	4,5552	1,6025	3,4179	1,7891	2,7168	1,7001	2,3753	5,1981	2,3753	1,7001	2,7672	2,4595	2,4788	2,8665	1,8772	4,5552	2,4788	3,5157	1,8772	4,5552	2,2522
FAS	0,081024	0,15204	0,077103	0,10348	0,080094	0,15204	0,15204	0,089848	0,085868	0,10348	0,056073	0	0,077277	0,081685	0,099524	0	0	0	0,099524	0	0,081024	0,083115	0,10348	0,10721	0,10348	0,083115	0,093665	0,10721	0,10348	0,093387
TPI	-0,32298	0,3546	0,53762	-0,34526	0,02045	0,3546	0,3546	0,89255	0,027379	-0,34526	0,5794	0,90263	0,694	0,65416	0,68287	1,0141	1,1549	0,92476	0,68287	0,87357	-0,32283	-0,81068	-0,34526	-0,3577	-0,34526	-0,81068	-0,82673	-0,3577	-0,34526	-0,95245
Synthesis NucleicAcids	0,022136	0	0,050064	0	0,92464	0	0	1,6558	0	0	0,015168	0,79921	0	0,6782	0	0	2,2723	0	0	0	0,021917	0,22296	0	0	0	0,22296	0,77128	0	0	0
Synthesis Triglycerides	0,081024	0,15204	0,077103	0,10348	0,080094	0,15204	0,15204	0,089848	0,085868	0,10348	0,056073	0	0,077277	0,081685	0,099524	0	0	0	0,099524	0	0,081024	0,083115	0,10348	0,10721	0,10348	0,083115	0,093665	0,10721	0,10348	0,093387
Synthesis Glycogen	0,037811	0	0,086371	0	1,5952	0	0	0	2,3653	0	0,026167	1,3788	0	1,17	0	0	0	0	0	2,3215	0,037811	0,38466	0	0	0	0,38466	0	0	0	0,64083
Sythesis Proteins	0,87289	0	1,9742	2,6348	0	0	0	0	1,5001	2,6348	0,59811	0,47987	0,81174	0	0,7005	1,4842	0	1,4842	0,7005	0,99009	0,86425	0	1,2276	0	2,6348	0	0	0	2,6348	0

## Sheet: Table 4. All flux modes
Solutions from Table 4. solution no., flux mode no.:	'(i), t1'	'(ii), t1'	'(ii), t2'	'(iii), t1'	'(iii), t2'	'(iii),t3'	'(iv), t1'	'(iv), t2'	'(iv), t3'	'(iv), t4'	'(v), t1'	'(vi), t1'	'(vi), t2'	'(vii), t1'	'(vii), t2'	'(vii), t3'	'(viii), t1'	'(viii), t2'	'(viii), t3'	'(viii), t4'	'(ix), t1'	'(x), t1'	'(x), t2'	'(xi), t1'	'(xi), t2'	'(xi),t3'	'(xii), t1'	'(xii), t2'	'(xii), t3'	'(xii), t4'
GlcT	0	0,86174	0,91471	0,86174	0,99102	2,3506	0,86174	0,99102	2,6792	2,4062	0,80292	0,97776	2,4521	1,0145	1,015	2,4521	1,0145	1,015	2,7363	2,4521	0	0	0	0	0	0	0	0	0	0
LacT	2,785	0	1,8849	0	2,6391	1,6297	0	2,6391	2,6643	0,30557	0	0	0	0	0	0	0	0	0	0	2,3682	3,5026	2,6422	1,5731	4,6284	3,9066	1,5731	4,6284	4,2401	3,4543
HK	0	0,86174	0,91471	0,86174	0,99102	2,3506	0,86174	0,99102	2,6792	2,4062	0,80292	0,97776	2,4521	1,0145	1,015	2,4521	1,0145	1,015	2,7363	2,4521	0	0	0	0	0	0	0	0	0	0
G6P	0	0	0	0	0	0	0	0	0	0	0	0	0	0	0	0	0	0	0	0	0	0	0	0	0	0	0	0	0	0
GPI	-0,60598	-0,20356	0,28761	-0,20356	0,3098	0,30673	-0,20356	0,3098	-0,28814	1,2725	0,38325	0,4363	1,2499	1,0135	0,31728	0,78816	1,0135	0,31728	0,27963	1,7267	-0,60598	-0,72535	-0,94316	-0,75147	-0,72535	-0,94316	-0,75147	-0,72535	-1,2591	-0,56816
PFK	0	0,50664	0,61472	0,50664	0,76395	0,073192	0,50664	0,76395	0,11325	0,8117	0,63547	0,79727	0,78637	1,0141	0,7824	0,72546	1,0141	0,7824	0,68956	0,88826	0	0	0	0	0	0	0	0	0	0
FBP	0,24196	0	0	0	0	0	0	0	0	0	0	0	0	0	0	0	0	0	0	0	0,24181	0,24178	0,70929	0,25049	0,24178	0,70929	0,25049	0,24178	0,8349	0,63429
ALD	-0,24196	0,50664	0,61472	0,50664	0,76395	0,073192	0,50664	0,76395	0,11325	0,8117	0,63547	0,79727	0,78637	1,0141	0,7824	0,72546	1,0141	0,7824	0,68956	0,88826	-0,24181	-0,24178	-0,70929	-0,25049	-0,24178	-0,70929	-0,25049	-0,24178	-0,8349	-0,63429
GPDH	0,081024	0,15204	0,077103	0,15204	0,097174	0,07532	0,15204	0,097174	0,085868	0,077103	0,056073	0,07721	0	0	0,099524	0,078577	0	0,099524	0,087698	0,016295	0,081024	0,10348	0,081024	0,10721	0,10348	0,081024	0,10721	0,10348	0,090756	0,081024
G1PI	0,037811	0	0,086371	0	0	1,5156	0	0	2,3653	0,59296	0,026167	0	1,2012	0	0	1,1129	0	0	1,8417	0,6103	0,037811	0	0,37499	0	0	0,37499	0	0	0,6228	0
UGT	0,037811	0	0,086371	0	0	1,5156	0	0	2,3653	0,59296	0,026167	0	1,2012	0	0	1,1129	0	0	1,8417	0,6103	0,037811	0	0,37499	0	0	0,37499	0	0	0,6228	0
GAPDH	-0,38293	1,2163	1,3159	1,2163	1,6578	-0,045703	1,2163	1,6578	0,34132	1,3159	1,341	1,6978	1,341	2,0286	1,6978	1,341	2,0286	1,6978	1,4964	1,341	-0,38256	-0,34526	-1,3827	-0,3577	-0,34526	-1,3827	-0,3577	-0,34526	-1,5485	-1,3827
PGK	-0,38293	1,2163	1,3159	1,2163	1,6578	-0,045703	1,2163	1,6578	0,34132	1,3159	1,341	1,6978	1,341	2,0286	1,6978	1,341	2,0286	1,6978	1,4964	1,341	-0,38256	-0,34526	-1,3827	-0,3577	-0,34526	-1,3827	-0,3577	-0,34526	-1,5485	-1,3827
PGM	-0,38293	1,2163	1,3159	1,2163	1,6578	-0,045703	1,2163	1,6578	0,34132	1,3159	1,341	1,6978	1,341	2,0286	1,6978	1,341	2,0286	1,6978	1,4964	1,341	-0,38256	-0,34526	-1,3827	-0,3577	-0,34526	-1,3827	-0,3577	-0,34526	-1,5485	-1,3827
En	-0,38293	1,2163	1,3159	1,2163	1,6578	-0,045703	1,2163	1,6578	0,34132	1,3159	1,341	1,6978	1,341	2,0286	1,6978	1,341	2,0286	1,6978	1,4964	1,341	-0,38256	-0,34526	-1,3827	-0,3577	-0,34526	-1,3827	-0,3577	-0,34526	-1,5485	-1,3827
PK	0	1,2163	1,3159	1,2163	1,6578	0	1,2163	1,6578	0,34132	1,3159	1,341	1,6978	1,341	2,0286	1,6978	1,341	2,0286	1,6978	1,4964	1,341	0	0	0	0	0	0	0	0	0	0
LDH	-2,785	0	-1,8849	0	-2,6391	-1,6297	0	-2,6391	-2,6643	-0,30557	0	0	0	0	0	0	0	0	0	0	-2,3682	-3,5026	-2,6422	-1,5731	-4,6284	-3,9066	-1,5731	-4,6284	-4,2401	-3,4543
PDH	1,5292	1,2163	1,2266	1,2163	1,4795	1,584	1,2163	1,4795	1,5055	1,6215	0,74288	0,88575	0,95771	0,5444	0,99733	1,3134	0,5444	0,99733	1,1101	1,341	1,1214	1,9298	1,2595	1,2154	1,6484	1,4987	1,2154	1,6484	1,5131	1,6118
CS	0,88101	0	0,60979	0	0,70206	0,98139	0	0,70206	0,81855	1,0046	0,29429	0,26808	0,95771	0,5444	0,20113	0,68477	0,5444	0,20113	0,40849	1,2106	0,47323	1,102	0,61134	0,3577	0,82056	0,85055	0,3577	0,82056	0,78709	0,96363
TCA	0,88101	0	0,60979	0	0,70206	0,98139	0	0,70206	0,81855	1,0046	0,29429	0,26808	0,95771	0,5444	0,20113	0,68477	0,5444	0,20113	0,40849	1,2106	0,47323	1,102	0,61134	0,3577	0,82056	0,85055	0,3577	0,82056	0,78709	0,96363
CO2T	2,9865	2,2816	1,0127	2,2816	0,74737	4,075	2,2816	0,74737	2,2446	4,1714	1,1269	1,1513	2,4909	0,15004	1,3968	3,2064	0,15004	1,3968	2,1557	3,8773	1,7718	3,6316	3,0504	2,6823	1,3801	2,7428	2,6823	1,3801	2,5451	3,6474
OxP	3,2467	1,1403	3,0898	1,1403	3,8927	3,0184	1,1403	3,8927	3,4404	3,0898	1,4553	1,6553	2,5859	2,1031	1,5995	2,3151	2,1031	1,5995	1,8721	3,1488	2,2229	4,1449	2,136	1,6983	4,1449	3,2467	1,6983	4,1449	3,2377	3,2467
OxP2	0,44051	0	0,30489	0	0,35103	0,4907	0	0,35103	0,40927	0,50231	0,14715	0,13404	0,47886	0,2722	0,10057	0,34238	0,2722	0,10057	0,20425	0,60531	0,23662	0,551	0,30567	0,17885	0,41028	0,42528	0,17885	0,41028	0,39355	0,48181
ATPase	11,083	5,3975	5	5,3975	5	4,8844	5,3975	5	5	5	5	5	5	5	5	5	5	5	5	5	5	14,147	5	7,3479	5	5	7,3479	5	5	5
GSHox	0,002	0,002	0,002	0,002	0,002	0,0019537	0,002	0,002	0,002	0,002	0,002	0,002	0,002	0,002	0,002	0,002	0,002	0,002	0,002	0,002	0,002	0,002	0,002	0,002	0,002	0,002	0,002	0,002	0,002	0,002
NDPK1	-0,49809	0	-0,60979	0	-0,70206	-0,93569	0	-0,70206	-0,81855	-1,0046	-0,29429	-0,26808	-0,95771	-0,5444	-0,20113	-0,68477	-0,5444	-0,20113	-0,40849	-1,2106	-0,090668	-0,75674	0,77133	0	-0,47529	0,53212	0	-0,47529	0,76137	0,41904
NDPK2	0,037811	0	0,086371	0	0	1,5156	0	0	2,3653	0,59296	0,026167	0	1,2012	0	0	1,1129	0	0	1,8417	0,6103	0,037811	0	0,37499	0	0	0,37499	0	0	0,6228	0
G6PD	0,56816	1,0653	0,54072	1,0653	0,68122	0,52822	1,0653	0,68122	0,60207	0,54072	0,39351	0,54147	0,001	0,001	0,69767	0,55104	0,001	0,69767	0,61489	0,11506	0,56816	0,72535	0,56816	0,75147	0,72535	0,56816	0,75147	0,72535	0,63629	0,56816
6PGD	0,56816	1,0653	0,54072	1,0653	0,68122	0,52822	1,0653	0,68122	0,60207	0,54072	0,39351	0,54147	0,001	0,001	0,69767	0,55104	0,001	0,69767	0,61489	0,11506	0,56816	0,72535	0,56816	0,75147	0,72535	0,56816	0,75147	0,72535	0,63629	0,56816
GSSGR	0,002	0,002	0,002	0,002	0,002	0,0019537	0,002	0,002	0,002	0,002	0,002	0,002	0,002	0,002	0,002	0,002	0,002	0,002	0,002	0,002	0,002	0,002	0,002	0,002	0,002	0,002	0,002	0,002	0,002	0,002
EP	0,36402	0,7102	0,32711	0,7102	0,45414	-0,23353	0,7102	0,45414	0,40138	-0,46083	0,25223	0,36098	-0,46352	0,00066667	0,46511	-0,062704	0,00066667	0,46511	0,40993	-0,83849	0,36417	0,48357	0,23387	0,50098	0,48357	0,23387	0,50098	0,48357	0,42419	-0,066127
KI	0,20415	0,3551	0,21362	0,3551	0,22707	0,76175	0,3551	0,22707	0,20069	1,0016	0,14128	0,18049	0,46452	0,00033333	0,23256	0,61374	0,00033333	0,23256	0,20496	0,95355	0,204	0,24178	0,3343	0,25049	0,24178	0,3343	0,25049	0,24178	0,2121	0,63429
TK1	0,18201	0,3551	0,16355	0,3551	0,22707	-0,11677	0,3551	0,22707	0,20069	-0,23042	0,12611	0,18049	-0,23176	0,00033333	0,23256	-0,031352	0,00033333	0,23256	0,20496	-0,41924	0,18208	0,24178	0,11693	0,25049	0,24178	0,11693	0,25049	0,24178	0,2121	-0,033063
TA	0,18201	0,3551	0,16355	0,3551	0,22707	-0,11677	0,3551	0,22707	0,20069	-0,23042	0,12611	0,18049	-0,23176	0,00033333	0,23256	-0,031352	0,00033333	0,23256	0,20496	-0,41924	0,18208	0,24178	0,11693	0,25049	0,24178	0,11693	0,25049	0,24178	0,2121	-0,033063
TK2	0,18201	0,3551	0,16355	0,3551	0,22707	-0,11677	0,3551	0,22707	0,20069	-0,23042	0,12611	0,18049	-0,23176	0,00033333	0,23256	-0,031352	0,00033333	0,23256	0,20496	-0,41924	0,18208	0,24178	0,11693	0,25049	0,24178	0,11693	0,25049	0,24178	0,2121	-0,033063
PRPPS	0,022136	0	0,050064	0	0	0,87852	0	0	0	1,232	0,015168	0	0,69628	0	0	0,64509	0	0	0	1,3728	0,021917	0	0,21736	0	0	0,21736	0	0	0	0,66735
AK	0,97605	0,15204	2,1014	0,15204	2,9146	0,95384	0,15204	2,9146	1,586	1,3091	0,66935	0,88928	1,0796	1,4842	0,80002	0,75128	1,4842	0,80002	0,47399	1,3891	0,96719	1,331	0,29839	0,10721	2,7383	1,3236	0,10721	2,7383	1,2693	1,2082
PC	1,2558	0	1,9742	0	2,8174	0,045703	0	2,8174	1,5001	0	0,59811	0,81207	0,38327	1,4842	0,7005	0,027606	1,4842	0,7005	0,38629	0	1,2468	1,5728	1,3827	0,3577	2,98	2,4079	0,3577	2,98	2,727	1,8425
PEPCK	0,38293	0	0	0	0	0,045703	0	0	0	0	0	0	0	0	0	0	0	0	0	0	0,38256	0,34526	1,3827	0,3577	0,34526	1,3827	0,3577	0,34526	1,5485	1,3827
O2T	3,6872	1,1403	3,3947	1,1403	4,2437	3,5091	1,1403	4,2437	3,8497	3,5922	1,6025	1,7893	3,0648	2,3753	1,7001	2,6574	2,3753	1,7001	2,0764	3,7541	2,4595	4,6959	2,4417	1,8772	4,5552	3,6719	1,8772	4,5552	3,6312	3,7285
FAS	0,081024	0,15204	0,077103	0,15204	0,097174	0,07532	0,15204	0,097174	0,085868	0,077103	0,056073	0,07721	0	0	0,099524	0,078577	0	0,099524	0,087698	0,016295	0,081024	0,10348	0,081024	0,10721	0,10348	0,081024	0,10721	0,10348	0,090756	0,081024
TPI	-0,32298	0,3546	0,53762	0,3546	0,66677	-0,0021277	0,3546	0,66677	0,02738	0,7346	0,5794	0,72006	0,78637	1,0141	0,68287	0,64688	1,0141	0,68287	0,60186	0,87197	-0,32283	-0,34526	-0,79031	-0,3577	-0,34526	-0,79031	-0,3577	-0,34526	-0,92566	-0,71532
Synthesis NucleicAcids	0,022136	0	0,050064	0	0	0,87852	0	0	0	1,232	0,015168	0	0,69628	0	0	0,64509	0	0	0	1,3728	0,021917	0	0,21736	0	0	0,21736	0	0	0	0,66735
Synthesis Triglycerides	0,081024	0,15204	0,077103	0,15204	0,097174	0,07532	0,15204	0,097174	0,085868	0,077103	0,056073	0,07721	0	0	0,099524	0,078577	0	0,099524	0,087698	0,016295	0,081024	0,10348	0,081024	0,10721	0,10348	0,081024	0,10721	0,10348	0,090756	0,081024
Synthesis Glycogen	0,037811	0	0,086371	0	0	1,5156	0	0	2,3653	0,59296	0,026167	0	1,2012	0	0	1,1129	0	0	1,8417	0,6103	0,037811	0	0,37499	0	0	0,37499	0	0	0,6228	0
Sythesis Proteins	0,87289	0	1,9742	0	2,8174	0	0	2,8174	1,5001	0	0,59811	0,81207	0,38327	1,4842	0,7005	0,027606	1,4842	0,7005	0,38629	0	0,86425	1,2276	0	0	2,6348	1,0252	0	2,6348	1,1785	0,45982

## Sheet: MinModes
MinModes of:	Glucose - four biomass outputs				ATP	GSH	Lactate - four biomass outputs				ATP	GSH	Four biomass outputs plus maintenance reactions
GlcT	4,4849	1,1712	4,9115	1,6023	1,5505	1,1284	0	0	0	0	0	0	3,9393	1,1367	4,4992	1,5209	0	0	0	0
LacT	0	0	0	0	0	-1,1284	3,2205	1,8631	2,7515	6,7962	3,0546	0,38031	0	0	0	0	3,278	1,5731	2,6619	4,9499
HK	4,4849	6,0799	4,9115	1,6023	1,5505	2,2568	0	3,0413	0	0	0	0	3,9393	1,1367	4,4992	1,5209	0	0	0	0
G6P	0	4,9087	0	0	0	1,1284	0	3,0413	0	0	0	0	0	0	0	0	0	0	0	0
GPI	3,5835	-0,27558	0,28891	1,6023	1,5505	-2,2568	0	-1,1508	-1,1155	0	0	-0,95077	2,9396	-0,26825	0	0,42154	-0,001	-0,75147	-0,94484	-0,001
PFK	1,6624	3,1175	0,28891	1,6023	1,5505	0	0	0	0	0	0	0	1,502	0,66836	0,32554	1,1544	0	0	0	0
FBP	0	2,4285	0	0	0	0	0,82576	0,38359	1,1155	0	0	0,31692	0	0	0	0	0,75528	0,25049	0,94417	0,00033333
ALD	1,6624	0,68894	0,28891	1,6023	1,5505	0	-0,82576	-0,38359	-1,1155	0	0	-0,31692	1,502	0,66836	0,32554	1,1544	-0,75528	-0,25049	-0,94417	-0,00033333
GPDH	0	0,20668	0	0	0	0	0	0,16439	0	0	0	0	0	0,20056	0	0	0	0,10721	0	0
G1PI	0	0	4,6226	0	0	0	0	0	1,1155	0	0	0	0	0	4,0109	0	0	0	0,94384	0
UGT	0	0	4,6226	0	0	0	0	0	1,1155	0	0	0	0	0	4,0109	0	0	0	0,94384	0
GAPDH	2,3643	1,6535	0,57782	3,2045	3,1011	1,1284	-2,0644	-0,54798	-2,2309	0	0	-0,31692	2,2851	1,6045	0,81386	2,6753	-1,8877	-0,3577	-1,888	-0,00033333
PGK	2,3643	1,6535	0,57782	3,2045	3,1011	1,1284	-2,0644	-0,54798	-2,2309	0	0	-0,31692	2,2851	1,6045	0,81386	2,6753	-1,8877	-0,3577	-1,888	-0,00033333
PGM	2,3643	1,6535	0,57782	3,2045	3,1011	1,1284	-2,0644	-0,54798	-2,2309	0	0	-0,31692	2,2851	1,6045	0,81386	2,6753	-1,8877	-0,3577	-1,888	-0,00033333
En	2,3643	1,6535	0,57782	3,2045	3,1011	1,1284	-2,0644	-0,54798	-2,2309	0	0	-0,31692	2,2851	1,6045	0,81386	2,6753	-1,8877	-0,3577	-1,888	-0,00033333
PK	2,3643	1,6535	0,57782	3,2045	3,1011	1,1284	0	0	0	0	0	0	2,2851	1,6045	0,81386	2,6753	0	0	0	0
LDH	0	0	0	0	0	1,1284	-3,2205	-1,8631	-2,7515	-6,7962	-3,0546	-0,38031	0	0	0	0	-3,278	-1,5731	-2,6619	-4,9499
PDH	2,3643	1,6535	0,57782	0,43305	3,1011	0	1,1561	1,3151	0,52055	1,2858	3,0546	0,063385	2,2851	1,6045	0,81386	0,6318	1,3903	1,2154	0,77386	1,2067
CS	2,3643	0	0,57782	0,43305	3,1011	0	1,1561	0	0,52055	1,2858	3,0546	0,063385	2,2851	0	0,81386	0,6318	1,3903	0,3577	0,77386	1,2067
TCA	2,3643	0	0,57782	0,43305	3,1011	0	1,1561	0	0,52055	1,2858	3,0546	0,063385	2,2851	0	0,81386	0,6318	1,3903	0,3577	0,77386	1,2067
CO2T	7,9944	3,1003	1,7335	-1,4724	9,3032	3,3852	3,4682	2,4659	1,5617	-1,6531	9,1638	1,1409	7,855	3,0094	2,9299	0,95122	4,172	2,6823	2,3226	-0,12165
OxP	5,9109	1,5501	1,4446	2,4684	7,7527	0	2,8902	1,233	1,3014	5,9696	7,6365	0,15846	5,7128	1,5042	2,0347	2,6012	3,4758	1,6983	1,9346	4,8882
OxP2	1,1822	0	0,28891	0,21652	1,5505	0	0,57803	0	0,26028	0,64288	1,5273	0,031692	1,1426	0	0,40693	0,3159	0,69516	0,17885	0,38693	0,60336
ATPase	0	0	0	0	49,617	0	0	0	0	0	45,819	0	5	7,1198	5	5	5	7,3479	5	5
GSHox	1,8028	0	0	0	0	6,7703	0	0	0	0	0	1,9015	1,9995	0,002	0,97663	2,1987	0,002	0,002	0,002	0,002
NDPK1	-2,3643	0	-0,57782	-0,43305	-3,1011	0	0,90834	0,54798	1,7104	-1,2858	-3,0546	0,25354	-2,2851	0	-0,81386	-0,6318	0,49737	0	1,1142	-1,2064
NDPK2	0	0	4,6226	0	0	0	0	0	1,1155	0	0	0	0	0	4,0109	0	0	0	0,94384	0
G6PD	0,90141	1,4468	0	0	0	3,3852	0	1,1508	0	0	0	0,95077	0,99973	1,4049	0,48832	1,0993	0,001	0,75147	0,001	0,001
6PGD	0,90141	1,4468	0	0	0	3,3852	0	1,1508	0	0	0	0,95077	0,99973	1,4049	0,48832	1,0993	0,001	0,75147	0,001	0,001
GSSGR	1,8028	0	0	0	0	6,7703	0	0	0	0	0	1,9015	1,9995	0,002	0,97663	2,1987	0,002	0,002	0,002	0,002
EP	-1,921	0,96452	0	0	0	2,2568	-0,82576	0,76717	0	0	0	0,63385	-1,4376	0,93661	0,32554	0,73288	-0,75428	0,50098	0,00066667	0,00066667
KI	2,8224	0,48226	0	0	0	1,1284	0,82576	0,38359	0	0	0	0,31692	2,4374	0,4683	0,16277	0,36644	0,75528	0,25049	0,00033333	0,00033333
TK1	-0,96052	0,48226	0	0	0	1,1284	-0,41288	0,38359	0	0	0	0,31692	-0,71881	0,4683	0,16277	0,36644	-0,37714	0,25049	0,00033333	0,00033333
TA	-0,96052	0,48226	0	0	0	1,1284	-0,41288	0,38359	0	0	0	0,31692	-0,71881	0,4683	0,16277	0,36644	-0,37714	0,25049	0,00033333	0,00033333
TK2	-0,96052	0,48226	0	0	0	1,1284	-0,41288	0,38359	0	0	0	0,31692	-0,71881	0,4683	0,16277	0,36644	-0,37714	0,25049	0,00033333	0,00033333
PRPPS	3,783	0	0	0	0	0	1,2386	0	0	0	0	0	3,1562	0	0	0	1,1324	0	0	0
AK	3,783	0,20668	0	2,7715	0	0	1,2386	0,16439	0	5,5104	0	0	3,1562	0,20056	0	2,0435	1,1324	0,10721	0	3,7428
PC	0	0	0	2,7715	0	0	2,0644	0,54798	2,2309	5,5104	0	0,31692	0	0	0	2,0435	1,8877	0,3577	1,888	3,7432
PEPCK	0	0	0	0	0	0	2,0644	0,54798	2,2309	0	0	0,31692	0	0	0	0	1,8877	0,3577	1,888	0,00033333
O2T	7,093	1,5501	1,7335	2,6849	9,3032	0	3,4682	1,233	1,5617	6,6125	9,1638	0,19015	6,8553	1,5042	2,4416	2,9171	4,171	1,8772	2,3216	5,4916
FAS	0	0,20668	0	0	0	0	0	0,16439	0	0	0	0	0	0,20056	0	0	0	0,10721	0	0
TPI	1,6624	0,48226	0,28891	1,6023	1,5505	0	-0,82576	-0,54798	-1,1155	0	0	-0,31692	1,502	0,4678	0,32554	1,1544	-0,75528	-0,3577	-0,94417	-0,00033333
Synthesis NucleicAcids	3,783	0	0	0	0	0	1,2386	0	0	0	0	0	3,1562	0	0	0	1,1324	0	0	0
Synthesis Triglycerides	0	0,20668	0	0	0	0	0	0,16439	0	0	0	0	0	0,20056	0	0	0	0,10721	0	0
Synthesis Glycogen	0	0	4,6226	0	0	0	0	0	1,1155	0	0	0	0	0	4,0109	0	0	0	0,94384	0
Sythesis Proteins	0	0	0	2,7715	0	0	0	0	0	5,5104	0	0	0	0	0	2,0435	0	0	0	3,7428
