# Supplementary material for: Sequential Metabolic Phases as a Means to Optimize Cellular Output in a Constant Environment
Source: PLoS One. 2015 Mar 18;10(3):e0118347. doi: 10.1371/journal.pone.0118347 (PMC4365075; doi:10.1371/journal.pone.0118347)
Supplement: S1 Files — (ZIP) [file pone.0118347.s010.zip]

Archive with 3 entries (3 files):
- computeOptSequence.m
- corenet.mat
- maintenanceSensitivity.m
