# Supplementary material for: Sequential Metabolic Phases as a Means to Optimize Cellular Output in a Constant Environment
Source: PLoS One. 2015 Mar 18;10(3):e0118347. doi: 10.1371/journal.pone.0118347 (PMC4365075; doi:10.1371/journal.pone.0118347)
Supplement: S1 Files — (ZIP) [file pone.0118347.s010.zip › computeOptSequence.m]

% This script contains functions to obtain numerical results from
% the article 
% "Sequential Metabolic Phases as a Means to Optimize Cellular Output in a 
%  Constant Environment", A Palinkas, S Bulik, A Bockmayr 1, HG Holzhuetter 

% Gurobi Optimizer (http://www.gurobi.com) is required to solve
% the optimisation problems

% result = computeOptSequence(corenet,'both','normal',[]) computes the
% results of Tab.3 and 
% result = computeOptSequence(corenet,'both','mono',[]) of Tab.4
% 

% For the robustness analysis, use lognormal distr. perturbations:
% perturb_samps = exp(normrnd(0,0.36,size(corenet.S,2),N)); gives N samples for
% perturbing all enzyme parameters ~ logN(0,0.36^2) :
% result = computeOptSequence(corenet,'both','normal',perturb_samps);


function results=computeOptSequence(model,subscon,geneswitch,perturb_samps)

        [~,n]=size(model.S);
        referencetime=8; 
        phaseNum=sum(model.obj~=0); 
        precision=0; % parameter can be used to enforce exact output production
        actb=true(n,2);     
 
        if strcmp(subscon,'glc')
            info=sprintf('Glucose is the only available substrate,\nno lactate can be taken up\n'); 
        elseif strcmp(subscon,'lac')
           info=sprintf('Lactate is the only available substrate,\nno glucose can be taken up\n');
        else
           info= sprintf('Lactate and glucose can be taken up\n');
        end
        if strcmp(geneswitch,'mono')
            info=strcat(info,sprintf('\nGeneswitch: mono, genes can be acitvated \nbut not turned off from one phase to the next\n'));
            info=strcat(info,sprintf('\nthey are turned on in functional groups, \ncorrepsonding to the MFMs'));
        else
            info=strcat(info,sprintf('\ngenes can be switched off and on from one phase to the next\n'));
            info=strcat(info,sprintf('\nthey are turned on or off in functional groups, \ncorrepsonding to the MFMs'));
        end  
        disp(info)
        
        if size(perturb_samps,1)==n  % if there are any perturbation samples 
            fprintf('Perturbation sample no.:')
            for sampno=1:size(perturb_samps,2)
                fprintf(' %d',sampno)
                perturbation=perturb_samps(:,sampno);
                % compute the bounds,  based on Atot, subscon and
                % perturbation
                [model,xparams] = setParams(model,subscon,perturbation);
                xparams = getAtot(model,xparams,referencetime);
                results(sampno).xparams=xparams;
                % perturbing the parameters can lead to so large or small
                % values for the bounds lb, ub, that the computation of the 
                % MFMs or of an optimal sequence runs into numerical
                % problems and fails. Therefore:                
                try 
                %compute the MFMs, they will define functional groups of
                %commonly regulated genes in the optimisation of the
                %sequence of flux modes
                MFMs = getMFMs(model,xparams);
                fprintf('.')
                results(sampno).MFMs=MFMs;
                xparams.lb = xparams.lb + model.maintenance_cons;
                % compute the optimal solution with k phases
                for k=1:phaseNum  
                    [F,E,t,g] = optimizeSeq(model,xparams,model.obj,...
                      actb~=0,k,[],MFMs~=0,exp(k)*10,precision,geneswitch);
                    [optorder,~]=switchingcost(model,xparams,E);       
                    results(sampno).fluxes{k}=F(:,optorder);
                    results(sampno).genes{k}=E(:,optorder);
                    results(sampno).times(1:k,k)=t(optorder);
                    results(sampno).gaps{k}=g(:,optorder);
                    fprintf('.')
                end
                    results(sampno).status='ok';
                catch 
                    results(sampno).status='failure';
                    disp('failure')
                end
            end
            results(1).info=info;
        else
        perturbation=1;     
        [model,xparams]=setParams(model,subscon,perturbation);
        xparams = getAtot(model,xparams,referencetime);
        MFMs=getMFMs(model,xparams);
        %number of different phases can be bounded by number of demanded
        %ouputs:
        xparams.lb = xparams.lb + model.maintenance_cons;
        % compute the optimal solution with k phases
        for k=1:phaseNum
            [F,E,t,g]=optimizeSeq(model,xparams,model.obj,actb~=0,k,[],...
                MFMs~=0,exp(k)*10,precision,geneswitch);
            [optorder,swcost]=switchingcost(model,xparams,E);       
            % the cost for switching is computed from the number of newly
            % synthesis enzymes (using an estimation of the ATP demand per
            % amino acid). The calculations are then repeated with a higher
            % maintenance constraint for ATPase, so that the additional ATP 
            % is provided over the preveiously computed time. The aim is
            % only to assure that this additional constraint does not
            % affect the required total time  to a significant degree
            xparams.lb=xparams.lb+(swcost/sum(t))*strcmp(model.reactions,'ATPase');
            [~,~,t2,~]=optimizeSeq(model,xparams,model.obj,actb~=0,k,[],...
                MFMs~=0,exp(k)*10,precision,geneswitch);
            fprintf('switching cost:%1.3f, additional time: %1.3f\n',...
                swcost/sum(t), sum(t2)-sum(t))
            xparams.lb=xparams.lb-(swcost/sum(t))*strcmp(model.reactions,'ATPase');       
            results.fluxes{k}=F(:,optorder);
            results.genes{k}=E(:,optorder);
            results.times(1:k,k)=t(optorder);
            results.gaps{k}=g(:,optorder);
        end
        results.xparams=xparams;
        results.MFMs=MFMs;
        results.info=info;
        end

end


function [model,xparams]=setParams(model,subscon,perturbation)
           xparams.lb= -model.turnover*3600;  % 1/s  -> 1/h;
           xparams.lb(~model.rev)=0;
           xparams.ub=model.turnover*3600;  % 1/s  -> 1/h
           %apply perturbation
           xparams.ub=xparams.ub.*perturbation;
           xparams.lb=xparams.lb.*perturbation;
		model.gammas=model.gammas.*perturbation;
           % very big for infinite:
           xparams.ub(isinf(xparams.ub))=20*max(xparams.ub(isfinite(xparams.ub)));
           xparams.lb(isinf(xparams.lb))=20*min(xparams.lb(isfinite(xparams.lb)));
           % block uptake of not available substrate
           if strcmp(subscon,'glcOnly') 
               xparams.ub=xparams.ub.*model.glcANDlac;
           elseif strcmp(subscon,'lacOnly') 
               xparams.ub=xparams.ub.*model.glcANDlac;
           end            
end

function xparams = getAtot(model,xparams,referencetime)
    [~,n] = size(model.S);
    % compute A_{tot}^{crit} 
    [~,xparams.Atotcrit,~]=fixsuppcombi(model,model.maintenance_cons,...
        [xparams.lb xparams.ub],model.gammas,0,true(n,1));
    % scale for numerical comfort 
    prescale=xparams.Atotcrit*5;
    lb=prescale*xparams.lb;ub=prescale*xparams.ub;
    % compute A_{tot} using the reference time of 8 [h]
    [~,Atot,~]=fixsuppcombi(model,model.maintenance_cons+(1/referencetime)*model.obj,...
        [lb ub],model.gammas,0,true(n,1));
    % to verify, check if minimal production time with Atot is 8 [h] as desired  
    [~,checktime,~]=fixsuppcombi(model,model.obj,...
        [Atot*lb+model.maintenance_cons Atot*ub],model.gammas,0,true(n,1));
    assert(abs(checktime-referencetime)<0.001)
    xparams.Atot=prescale*Atot;
    xparams.lb=xparams.Atot*xparams.lb;xparams.ub=xparams.Atot*xparams.ub;
end


function MFMs=getMFMs(model,xparams)
    [~,n]=size(model.S);
    actb=true(n,2);
    lacOnly = [xparams.lb xparams.ub.*model.lacOnly];
    glcOnly = [xparams.lb xparams.ub.*model.glcOnly];
    % only output production of the target reactions with glucose...
    [mmg,~]=getMinModes(model,model.obj,glcOnly,actb);
    % or lactate as substrate
    [mml,~]=getMinModes(model,model.obj,lacOnly,actb);  
    mbb=[model.maintenance_cons zeros(size(model.maintenance_cons))];
    % with maintenance:
    [mmgM,~]=getMinModes(model,model.obj,glcOnly+mbb,actb);
    [mmlM,~]=getMinModes(model,model.obj,lacOnly+mbb,actb);     
    % minmodes for ATP and GSH:
    [mATPg,~,~]=linobjOPT(model,5*strcmp(model.reactions,'ATPase'),glcOnly,actb,model.gammas);
    [mATPl,~,~]=linobjOPT(model,5*strcmp(model.reactions,'ATPase'),lacOnly,actb,model.gammas);
    [mGSHg,~,~]=linobjOPT(model,0.05*strcmp(model.reactions,'GSHox'),glcOnly,actb,model.gammas);
    [mGSHl,~,~]=linobjOPT(model,0.05*strcmp(model.reactions,'GSHox'),lacOnly,actb,model.gammas);
    MFMs=[mmgM mmlM mmg mATPg mGSHg mml mATPl mGSHl];
    % check that not MFMs are zero
    assert(sum(~any(MFMs))==0)
end
    
    
function [X,E,durs,gaps]=optimizeSeq(model,xparams,demand,actb,phaseNum,oldX,MinModes,timelimit,precision,geneswitch)
% input:
%       model: struct that defines the basic network by
%       xparams: additional parameters to determines the upper bounds of 
%                                                          the reactions
%       demand: the required total production of output by the target reactions 
%       phaseNum: number of steady-states that can be combined
%       oldX: optional precomputed flux modes as that be used in additional
%               phases, if none, enter []
%       timelimit: after <timelimit> seconds, computation will be stopped 
% output : X: matrix were columns are the flux modes in the consecutive phases
%          E: boolean matrix where columns are the gene expression states 
%                                               in the consecutive phases
%          durs: the durations of the different phases, their sum is
%                minimised
%          gaps: distance from the flux rates to the maximal flux rates, to
%                identify rate limiting reactions in the flux modes


clear gurmod % to avoid overlap with possibly existing variables
params=struct('outputFlag',0,'TimeLimit',timelimit);
d=size(oldX,2);   % the number of previously computed fluxes that can be used again
S=model.S(~model.freeMetabs,:); % delete rows of free metabolites
[m,n]=size(S); %number of metabolites, reactions
k=phaseNum; % the number of steady-states that can be combined
demreacs=demand~=0;
%~~~~~~~~~~~~~~~~~~~~~~~~~~~~~~~~~~~~~~~~~~~~~~~~~~~~~~~~~~~~
%:::::: :  :   :     BUILDING THE MATRIX OF THE QLIP    
%------------------------------------------------------------

cub=xparams.ub;clb=xparams.lb;
hardlb=(xparams.lb>0);
hbn=sum(hardlb);
bigM=10;
% matrix for MinMode-support activations
    B=MinModes~=0;
    bn=size(B,2);
    kcopies=cell(1,k);
    [kcopies{:}]=deal(B);
    
    MMgroups=[zeros(n*k,d+k+k+n*k) -eye(n*k)  blkdiag(kcopies{:})];
    mcols=[[n*floor(((1:n*bn*k)-1)/(bn*n))+rem((1:n*bn*k)-1,n)+1]...
                                          [n*k+floor(((1:n*bn*k)-1)/n)+1]];
    mrows=[(1:n*bn*k) (1:n*bn*k)];
    entr=[ones(1,(n*bn*k))...
            -B(rem((1:n*bn*k)-1,n)+1+n*(rem(floor(((1:n*bn*k)-1)/n),bn)))];
    MMgroups2=sparse(mrows,mcols,entr);
    MMgroups2=[zeros(sum(any(MMgroups2'<0)),n*k+d+k+k)...
                                        MMgroups2(any(MMgroups2'<0),:)];

    MMG=[MMgroups;MMgroups2];
    if strcmp(geneswitch,'mono')
    % restrict to only increasing support
        minusdiag=-eye(k*n);
        plusdiag=diag(ones((k-1)*n,1),n);
        MMGmono=[zeros((k-1)*n,n*k+d+k+k)...
                          (minusdiag(1:(k-1)*n,:)+plusdiag(1:(k-1)*n,:))...
                                                     zeros((k-1)*n,k*bn)];
    else
        MMGmono=[];
    end
        
%     % or, equivalently, to increasing activated MinModes:
%     minusdiag=-eye(k*bn);
%     plusdiag=diag(ones((k-1)*bn,1),bn);
%     MMG3=[zeros((k-1)*bn,2*n*k+d+k+k)...
%                         (minusdiag(1:(k-1)*bn,:)+plusdiag(1:(k-1)*bn,:))];   
                                             
% rest of the gurobi matrix
    
    [kcopies{:}]=deal(S);
    A=[blkdiag(kcopies{:})  zeros(m*k,n*k+d+k+k+k*bn)];
    
    
    
    [kcopies{:}]=deal(cub);
    UB1=[eye(n*k) zeros(n*k,d) -blkdiag(kcopies{:}) zeros(n*k,n*k+k+k*bn)];
    % v^i_j=0 <=> b^i_j=0  is formulated as   b^i_j*clb < v^i_j < b^i_j*cub
    UB2= [eye(n*k)  zeros(n*k,d+k+k) -bigM*diag(repmat(cub,k,1))...
                                                           zeros(n*k,k*bn)]; 
    % reduce to non-redundant bounds:    
    [kcopies{:}]=deal(clb);% localobjective is treated as lower bound
    revUB1=[-eye(n*k) zeros(n*k,d) blkdiag(kcopies{:}) zeros(n*k,n*k+k+k*bn)];
    % v^i_j=0 <=> b^i_j=0  is formulated as   b^i_j*clb < v^i_j < b^i_j*cub
    revUB2=[-eye(n*k)  zeros(n*k,d+k+k) bigM*diag(repmat(min(clb,0),k,1))...
                                                    zeros(n*k,k*bn)];
    % reduce
    revUB1=revUB1(repmat((model.rev&actb(:,1)),1,k),:);
    revUB2=revUB2(repmat(model.rev,1,k),:);

    
    
    OBJ=diag(1-2*(demand<0))*[repmat(eye(n),1,k) oldX zeros(n,n*k+k+k+k*bn)]; % fulfillment of given objectives
    [kcopies{:}]=deal(xparams.lb);
    HBOUNDS=[eye(n*k) zeros(n*k,d+k) -blkdiag(kcopies{:}) zeros(n*k,n*k+k*bn)];
    HBOUNDS=HBOUNDS(repmat(hardlb,k,1),:);
    
    gmod.A=sparse([A; UB1; UB2; revUB1; revUB2; HBOUNDS; OBJ(demreacs,:);...
        MMG;MMGmono]);

    %~~~~~~~~~~~~~~~~~~~~~~~~~~~~~~~~~~~~~~~~~~~~~~~~~~~~~~~~~~~~
    %::: :  :   :   setting other parameters and options
    %------------------------------------------------------------

    % the problem will be : 
    %   minimise v'Qv + c'v   (Q is a matrix for the quadratic objectives)
    %     Av ~ b, where ~ is <,> or = specified by the vector 'sense'  
    %     lb < v < ub

    % type of constraints (>,< or =)
    gmod.sense(1:k*m,1)='=';  
    gmod.sense(k*m+1:k*m+size(UB1,1)+size(UB2,1)+size(revUB1,1)+size(revUB2,1),1)='<';
    gmod.sense(k*m+size(UB1,1)+size(UB2,1)+size(revUB1,1)+size(revUB2,1)+1:...
    k*m+size(UB1,1)+size(UB2,1)+size(revUB1,1)+size(revUB2,1)+hbn*k+...
                                 sum(demreacs)+size(MMG,1)+size(MMGmono,1),1)='>';

    gmod.rhs=[zeros(k*m+size(UB1,1)+size(UB2,1)+size(revUB1,1)+...
        size(revUB2,1)+hbn*k,1); abs(demand(demreacs));...
        zeros(size(MMG,1)+size(MMGmono,1),1)];
    if precision==1
       gmod.sense(size(gmod.A,1)-size(MMG,1)-size(MMGmono,1)-sum(demreacs)+1:...
                                    size(gmod.A,1)-size(MMG,1)-size(MMGmono,1),1)='=';  
    elseif precision>1
        gmod.A=sparse([gmod.A;OBJ(demreacs,:)]); 
        gmod.sense(size(gmod.A,1)-sum(demreacs)+1:size(gmod.A,1),1)='<';
        gmod.rhs=[gmod.rhs; precision*demand(demand~=0)];
    end

    gmod.ub=[Inf*ones(n*k,1); 1000*ones(d+k+k,1); ones(n*k+k*bn,1)];
    gmod.lb=[-Inf*(repmat(clb,k,1)<0); zeros(n*k+d+k+k+k*bn,1)];
    gmod.lb(isnan(gmod.lb))=0;
    %reqsupp=ismember(model.reactions,{'ATPase','GSHox','GSSGR','G6PD','6PGD'});
    reqsupp=hardlb;
    %reqsupp=zeros(n,1);
    gmod.lb=[-Inf*(repmat(clb,k,1)<0); zeros(d+k+k,1);...
                                    repmat(reqsupp,k,1);  zeros(k*bn,1)];
    gmod.lb(isnan(gmod.lb))=0;

    %type of variables
    gmod.vtype(1:n*k+d+k+k)='C';  % continuous
    gmod.vtype(n*k+d+k+k+1:2*n*k+d+k+k+k*bn)='B';  % boolean

    % quadratic constraints for absolute minimum requirements
    % compute pure durations delta_i from alpha_i = delta_i / b^i*gammas 
    for j=1:k
            Qentries=model.gammas;
            [kcopies{:}]=deal(zeros(size(Qentries')));
            kcopies{j}=Qentries';
            Qc=sparse([zeros(size(gmod.A,2),k*n+d+k+k) [zeros(n*k+d,k*n);...
       blkdiag(kcopies{:}); zeros(k*n+k+k*bn,k*n)] zeros(size(gmod.A,2),k*bn)]);
            gmod.quadcon(j).Qc=sparse(Qc);  
            gmod.quadcon(j).q=zeros(1,k*n+d+k+k+n*k+k*bn);
            gmod.quadcon(j).q(n*k+d+k+j)=-1;
            gmod.quadcon(j).q(n*k+d+j)=model.gammaA;
            gmod.quadcon(j).rhs=0;
    end

    gmod.obj=zeros(2*n*k+d+k+k+k*bn,1);%linear objective function
    gmod.obj(n*k+d+k+1:n*k+d+k+k)=1;
    gmod.obj(n*k+1:n*k+d)=1;  % for the input steady-states durations have to 
                                % be optimised
    gmod.modelsense='min'; % perform minimisation 
    save matlabcrash.mat gmod params
    result = gurobi(gmod,params);  % compute topimal soltion with GUROBI
    if ~strcmp(result.status,'OPTIMAL')
        disp(result.status)
    end
    % retrieve flux modes (X), support-vectors (E) and durations (durs)
    if isfield(result,'x')
        %disp(result.runtime)
        newE=reshape(result.x(n*k+d+k+k+1:2*n*k+d+k+k),n,k)>10^-6;
        durs=[result.x(n*k+1:n*k+d);...
            diag((sum(diag(model.gammas)*newE)))*result.x(n*k+d+1:n*k+d+k)];
        durs(abs(durs)<10e-7)=0;
        newX=reshape(result.x(1:n*k),n,k)*diag((1./durs(d+1:end)));
        newX(:,durs==0)=0;
        newE(:,durs==0)=0;
        X=[oldX newX];
        E=[(oldX~=0) newE];
        % X can  have NaN vectors, if the corresponding duration alpha is 0, so     
        X(isnan(X))=0;
    elseif isequal(result.status,'INFEASIBLE')
        E=zeros(n,k+d);
        X=zeros(n,k+d);
        gaps=zeros(n,k+d);
        durs=double(Inf);
        return
    else
        E=nan(n,k+d);
        X=nan(n,k+d);
        gaps=nan(n,k+d);
        durs=NaN;
        return
    end
    % POSTPROCESSING     
    X(abs(X)<max(max(abs(X)))/10^6)=0;
    %postadjusting the scaling to bounds:
    result.x(end-k*bn:end);
    newX=X(:,d+1:d+k);
    newE=E(:,d+1:d+k);
    ratiosL=((newX<0)./repmat(clb,1,k)).*(newX*diag((sum(repmat(model.gammas,1,k).*newE))));
    ratiosU=((newX>0)./repmat(cub,1,k)).*(newX*diag((sum(repmat(model.gammas,1,k).*newE))));
    ratios=max([ratiosL;ratiosU]);
    ratiosU(isnan(ratiosU))=0;
    ratiosL(isnan(ratiosL))=0;
    gaps=ratiosU-ratiosL;
    if abs(max(ratios)-1)>1e-4
          fprintf('Adjust: %1.4f, ',max(ratios)-1)

    end
    if max(ratios)>0
        X=[X(:,1:d) X(:,d+1:d+k)*diag((1./ratios))];
        X(:,durs==0)=0;
        durs=[durs(1:d); diag(ratios)*durs(d+1:d+k)];


    else
       disp('solution not acceptable')
    end
end

function [order,mincost]=switchingcost(model,xparams,E)
    ub=xparams.ub;              
    k=size(E,2);
    enzact = (repmat(ub,1,k).*E)*diag(1./(sum(diag(model.gammas)*E)));    
    enzcost = repmat(model.gammas./(model.turnover*3600),1,k).*enzact;
    % this matrix tells the cost to switch between two flux modes
    COST=zeros(k);
    for i=1:k
        for j=1:k
            COST(i,j)=5*(1/(126*(1e-6)))*sum(max(enzcost(:,j)-enzcost(:,i),0));
        end
    end    
    % generate all orders that have to be tested 
    l=size(E,2);
    p=perms(1:l);
    inci=(repmat(p*(l.^(0:l-1)'),1,size(p,1))==repmat((l.^(0:l-1)')'*p(:,end:-1:1)',size(p,1),1));        
    sch=p(any(tril(inci)),:); % these orders have to be checked, all others are equivalent
    % insert the schedules into the COST matrix , take sum to get total cost of one
    % order, the minimum is needed
    [mincost,minidx]=min(sum(COST(sch(:,1:end-1)+l*(sch(:,2:end)-1)),2));
    order=sch(minidx,:);
end

function [MMs,GAPs]=getMinModes(model,demand,sb,actb)

S=model.S(~model.freeMetabs,:); % delete rows of free metabolites
[~,n]=size(S); %number of metabolites, reactions

MMs=nan(size(demand));
GAPs=nan(size(demand));
demreacs=demand~=0;
dems=1*diag([50 0.3 50 70]);

dn=sum(demand~=0);
for k=1:dn
    DEM=zeros(n,1);
    DEM(demreacs)=dems(:,k);   
    [X,~,gap]=linobjOPT(model,DEM,sb,actb,model.gammas);
    MMs(:,k)=X;
    GAPs(:,k)=gap;
end

end

function [F,resul,gaps]=linobjOPT(model,objective,sb,actb,gammas)

    actb(sb==0)=0;
    S=model.S(~model.freeMetabs,:); % delete rows of free metabolites
    [m,n]=size(S); %number of metabolites, reactions
    clear gmod
    params=struct('outputFlag',0,'TimeLimit',200);    
    if isempty(actb)
        actb=true(n,2);
    end
    lb=min(sb(:,1),0);
    ub=sb(:,2);
    ubM = [eye(n) -ub zeros(n)];
    lbM = [-eye(n) lb zeros(n)];

    if any(sb(:,1)>0) 
        hardlb=sb(:,1)>0;
        HLB=[-eye(n) zeros(n,n+1)];
        HLB=HLB(hardlb,:);
    else
        HLB=[];
    end
 

    finub=ub;
    finlb=lb;
    finub(isinf(ub))=1.5*max(ub(~isinf(ub)));
    finlb(isinf(lb))=1.5*min(lb(~isinf(lb)));
    supp=[eye(n) zeros(n,1) -diag(finub); -eye(n) zeros(n,1) diag(finlb)];
    
    gmod.A=sparse([ S zeros(m,1+n);...   
        ubM(actb(:,2),:); lbM(actb(:,1),:); supp; HLB]);
    gmod.rhs=zeros(size(gmod.A,1),1);
    if any(sb(:,1)>0) 
        gmod.rhs(end-size(HLB,1)+1:end)=-sb(hardlb,1);
    end
    
    gmod.sense(1:size(gmod.A,1),1)='<';
    gmod.sense(1:m)='=';
    gmod.vtype(1:n+1,1)='C';
    gmod.vtype(n+2:n+n+1,1)='B'; 
    gmod.obj=[objective; zeros(n+1,1)];
    gmod.ub=[ub;1;double(Inf)*ones(n,1)];
    gmod.lb=[lb;0;-double(Inf)*ones(n,1)];
    
    % variable n+1 is supposed to be 1/sum_{activegenes}(gammas) , so ..
    Qentries=gammas;
    gmod.quadcon(1).Qc=sparse([ zeros(n+1,n+n+1); zeros(n) Qentries zeros(n)]);
    gmod.quadcon(1).q=zeros(n+n+1,1);
    gmod.quadcon(1).q(n+1)=126*(1e-6);
    gmod.quadcon(1).rhs=1;
    gmod.modelsense='max';
    resul=gurobi(gmod,params);
    % post checking 
    if ~strcmp(resul.status,'OPTIMAL')
        disp(resul.status)
        F=zeros(n,1);
        return
    end
    % post checking of support    
    F=resul.x(1:n);
    E=resul.x(n+2:2*n+1);
    F(abs(F)<max(abs(F))/10^6)=0;
    if norm(E-(F~=0))>10^-6
        %fprintf('unprecise: %1.4f , ',norm(E-(F~=0)))
        E=(F~=0);
    end
    %postadjusting the scaling to bounds, in case of inaccuracy:
    ratiosL=((F<0)./sb(:,1)).*((sum(Qentries.*E))*F);
    ratiosU=(F>0)./sb(:,2).*((sum(Qentries.*E))*F);
    ratios=max([ratiosL;ratiosU]);
    ratiosU(isnan(ratiosU))=0;
    ratiosL(isnan(ratiosL))=0;

    gaps=ratiosU-ratiosL;
    if abs(max(ratios)-1)>10^-6
        %fprintf('adj: %1.4f \n',max(ratios)-1)
    end
    
    F=F*diag((1./ratios));

end

function [V,des,gaps]=fixsuppcombi(model,demand,sb,gammas,precision,supps)

combn=size(supps,2);
S=model.S(~model.freeMetabs,:); % delete rows of free metabolites
[m,n]=size(S); %number of metabolites, reactions
copies=cell(1,combn);
ub=sb(:,2);
lb=min(sb(:,1),0);
hardlb=max(sb(:,1),0);

    clear gmod % to avoid overlap with possibly existing variables
    params=struct('outputFlag',0,'TimeLimit',10);
    
    [copies{:}]=deal(S);
    A=[blkdiag(copies{:}) zeros(combn*m,combn)];
    UBcell=mat2cell((repmat(ub,1,combn).*supps)*...
                diag(1./sum(supps.*repmat(gammas,1,combn))),n,ones(1,combn));
    blkUB=blkdiag(UBcell{:});
    LBcell=mat2cell((repmat(hardlb,1,combn)+...
        (repmat(lb,1,combn).*supps)*...
        diag(1./sum(supps.*repmat(gammas,1,combn)))),n,ones(1,combn));
    blkLB=blkdiag(LBcell{:});
    BOUNDS=[-eye(combn*n) blkUB; eye(combn*n) -blkLB]; 
    DEM=[repmat(eye(n),1,combn)  zeros(n,combn)];
    gmod.A=sparse([A;BOUNDS;DEM(demand~=0,:)]);
    gmod.sense(1:size(gmod.A,1),1)='>';
    gmod.sense(1:combn*m,1)='=';
    gmod.rhs=[zeros(size(gmod.A,1)-sum(demand~=0),1);demand(demand~=0)];
    if precision==1
        gmod.sense(size(gmod.A,1)-sum(demand~=0)+1:size(gmod.A,1),1)='=';
    elseif precision>=1
        gmod.A=sparse([full(gmod.A);DEM(demand~=0,:)]); 
        gmod.sense(size(gmod.A,1)-sum(demand~=0)+1:size(gmod.A,1),1)='<';
        gmod.rhs=[gmod.rhs; precision*demand(demand~=0)];
    end
    
    gmod.lb=-double(Inf)*ones(size(gmod.A,2),1);
    gmod.lb([repmat(~model.rev,combn,1); true(combn,1)])=0;
    
    gmod.obj=zeros(size(gmod.A,2),1);
    gmod.obj(end-combn+1:end)=100;
    gmod.modelsense='min'; % perform minimisation 
    result = gurobi(gmod,params);  % compute optimal soltion with GUROBI
    %disp(result.status)
   
    if isfield(result,'x')
        %disp(result.runtime)
        scV=reshape(result.x(1:combn*n),n,combn);
        scV(abs(scV)<max(max(abs(scV)))/10e10)=0;
        des=result.x(end-combn+1:end);   
        V=scV*diag(1./des);
        V(isnan(V))=0;
        % get the gaps:
        ratiosL=((V<0)./repmat(lb,1,combn)).*(V*diag((sum(repmat(gammas,1,combn).*(supps)))));
        ratiosU=((V>0)./repmat(ub,1,combn)).*(V*diag((sum(repmat(gammas,1,combn).*(supps)))));
        ratios=max([ratiosL;ratiosU]);
        %disp(ratios)
        ratiosU(isnan(ratiosU))=0;
        ratiosL(isnan(ratiosL))=0;
        gaps=ratiosU-ratiosL;
        if abs(max(ratios)-1)>1e-6
              fprintf('adjust: %1.4f ',max(ratios)-1)
        end
        %disp(ratios)
        if max(ratios)>0
            V=V*diag((1./ratios));
            des=diag(ratios)*des;
            gaps=gaps*diag((1./ratios));

        else
           disp('solution not acceptable')
           disp([scV V])
           disp(des)
        end

    
    else
        %disp('no solution found')
        V=zeros(n,combn);
        des=Inf(combn,1);
        gaps=nan(n,combn);
    end

end
