# Supplementary material for: Sequential Metabolic Phases as a Means to Optimize Cellular Output in a Constant Environment
Source: PLoS One. 2015 Mar 18;10(3):e0118347. doi: 10.1371/journal.pone.0118347 (PMC4365075; doi:10.1371/journal.pone.0118347)
Supplement: S1 Files — (ZIP) [file pone.0118347.s010.zip › maintenanceSensitivity.m]

% This script produced Fig.4 in
% "Sequential Metabolic Phases as a Means to Optimize Cellular Output in a 
%  Constant Environment", A Palinkas, S Bulik, A Bockmayr 1, HG Holzhuetter 

% Gurobi Optimizer (http://www.gurobi.com) is required to solve
% the optimisation problems

% just use as model corenet.mat to obtain Fig.4 and the numerical results.  


function Atotvals = maintenanceSensitivity(model)
[~,n]=size(model.S);
model.lb=-model.turnover*3600;  % 1/s  -> 1/h
model.lb(~model.rev)=0;
model.ub=model.turnover*3600;  % 1/s  -> 1/h
model.ub(isinf(model.ub))=20*max(model.ub(isfinite(model.ub)));
model.lb(isinf(model.lb))=20*min(model.lb(isfinite(model.lb)));

clear Atotvals
steps=60;
scale1=linspace(1,3.75,steps);  % define the range for GSHox requirement (factor of original requirement)
scale2=linspace(1,85,steps);  % range of ATPase requirement (factor of original requirement)
mb=model.maintenance_cons;
atp_maintenance=mb(strcmp(model.reactions,'ATPase'));
gsh_maintenance=mb(strcmp(model.reactions,'GSHox'));
[model,xparams] = setParams(model,'both',1);
xparams = getAtot(model,xparams,8);
Atotvals=zeros(steps);
MB1=zeros(steps);
MB2=zeros(steps);
for j=1:steps
    for i=1:steps
        mb(strcmp(model.reactions,'ATPase'))=scale1(i)*atp_maintenance;
        mb(strcmp(model.reactions,'GSHox'))=scale2(j)*gsh_maintenance;
        MB1(i,j)=scale1(i)*atp_maintenance;
        MB2(i,j)=scale2(j)*gsh_maintenance;
        [~,refdur,~]=fixsuppcombi(model,model.obj,...
                      [xparams.lb+mb xparams.ub],model.gammas,0,true(n,1));
        Atotvals(i,j)=refdur;      
    end
end

subplot(1,2,1)
zom=(1:60);
surf(Atotvals(zom,:)')
colorbar
title('Time required for biomass production')
%ylim([0.9,1.5])
ylabel('GSHox [mol/h]')
xlabel('ATPase [mol/h]')
zlabel('Time [h]')
set(gca,'YTick',(1:10:steps))
set(gca,'YTickLabel',...
    [scale2(1)*gsh_maintenance round(10e2*scale2(6:6:end)*gsh_maintenance)/(10e2)],'fontSize',14)
set(gca,'XTick',(1:10:60))
set(gca,'XTickLabel',round(10*scale1((zom(1):ceil(size(zom,2)/6):zom(end)))*atp_maintenance)/10,'fontSize',14)
figureHandle = gcf;
set(findall(figureHandle,'type','text'),'fontSize',15,'FontName','Arial')%,'fontWeight','bold')
subplot(1,2,2)

zom=(20:42);
surf(Atotvals(zom,:)')
colorbar
ylabel('GSHox [mol/h]')
xlabel('ATPase [mol/h]')
zlabel('Time [h]')
set(gca,'YTick',(1:10:steps))
set(gca,'YTickLabel',...
    [scale2(1)*gsh_maintenance round(10e2*scale2(6:6:end)*gsh_maintenance)/(10e2)],'fontSize',14)
set(gca,'XTick',(1:10:60))
set(gca,'XTickLabel',round(10*scale1((zom(1):ceil(size(zom,2)/6):zom(end)))*atp_maintenance)/10,'fontSize',14)
figureHandle = gcf;
set(findall(figureHandle,'type','text'),'fontSize',15,'FontName','Arial')%,'fontWeight','bold')
set(gcf, 'PaperPosition', 0.015*[0,0,1500,400]);
set(gcf,'units','points','position',[0,0,1500,400])
end


function [model,xparams]=setParams(model,subscon,perturbation)
           
           xparams.lb= -model.turnover*3600;  % 1/s  -> 1/h;
           xparams.lb(~model.rev)=0;
           xparams.ub=model.turnover*3600;  % 1/s  -> 1/h
           %apply perturbation
           xparams.ub=xparams.ub.*perturbation;
           xparams.lb=xparams.lb.*perturbation;
		   model.gammas=model.gammas.*perturbation;
           % very big for infinite:
           xparams.ub(isinf(xparams.ub))=20*max(xparams.ub(isfinite(xparams.ub)));
           xparams.lb(isinf(xparams.lb))=20*min(xparams.lb(isfinite(xparams.lb)));
           % block uptake of not available substrate
           if strcmp(subscon,'glcOnly') 
               xparams.ub=xparams.ub.*model.glcANDlac;
           elseif strcmp(subscon,'lacOnly') 
               xparams.ub=xparams.ub.*model.glcANDlac;
           end            
end

function xparams = getAtot(model,xparams,referencetime)
    [~,n] = size(model.S);
    % compute A_{tot}^{crit} 
    [~,xparams.Atotcrit,~]=fixsuppcombi(model,model.maintenance_cons,...
        [xparams.lb xparams.ub],model.gammas,0,true(n,1));
    % scale for numerical comfort 
    prescale=xparams.Atotcrit*5;
    lb=prescale*xparams.lb;ub=prescale*xparams.ub;
    % compute A_{tot} using the reference time of 8 [h]
    [~,Atot,~]=fixsuppcombi(model,model.maintenance_cons+(1/referencetime)*model.obj,...
        [lb ub],model.gammas,0,true(n,1));
    % to verify, check if minimal production time with Atot is 8 [h] as desired  
    [~,checktime,~]=fixsuppcombi(model,model.obj,...
        [Atot*lb+model.maintenance_cons Atot*ub],model.gammas,0,true(n,1));
    assert(abs(checktime-referencetime)<0.001)
    xparams.Atot=prescale*Atot;
    xparams.lb=xparams.Atot*xparams.lb;xparams.ub=xparams.Atot*xparams.ub;
end


function [V,des,gaps]=fixsuppcombi(model,demand,sb,gammas,precision,supps)

combn=size(supps,2);
S=model.S(~model.freeMetabs,:); % delete rows of free metabolites
[m,n]=size(S); %number of metabolites, reactions
copies=cell(1,combn);
ub=sb(:,2);
lb=min(sb(:,1),0);
hardlb=max(sb(:,1),0);

    clear gmod % to avoid overlap with possibly existing variables
    params=struct('outputFlag',0,'TimeLimit',10);
    
    [copies{:}]=deal(S);
    A=[blkdiag(copies{:}) zeros(combn*m,combn)];
    UBcell=mat2cell((repmat(ub,1,combn).*supps)*...
                diag(1./sum(supps.*repmat(gammas,1,combn))),n,ones(1,combn));
    blkUB=blkdiag(UBcell{:});
    LBcell=mat2cell((repmat(hardlb,1,combn)+...
        (repmat(lb,1,combn).*supps)*...
        diag(1./sum(supps.*repmat(gammas,1,combn)))),n,ones(1,combn));
    blkLB=blkdiag(LBcell{:});
    BOUNDS=[-eye(combn*n) blkUB; eye(combn*n) -blkLB]; 
    DEM=[repmat(eye(n),1,combn)  zeros(n,combn)];
    gmod.A=sparse([A;BOUNDS;DEM(demand~=0,:)]);
    gmod.sense(1:size(gmod.A,1),1)='>';
    gmod.sense(1:combn*m,1)='=';
    gmod.rhs=[zeros(size(gmod.A,1)-sum(demand~=0),1);demand(demand~=0)];
    if precision==1
        gmod.sense(size(gmod.A,1)-sum(demand~=0)+1:size(gmod.A,1),1)='=';
    elseif precision>=1
        gmod.A=sparse([full(gmod.A);DEM(demand~=0,:)]); 
        gmod.sense(size(gmod.A,1)-sum(demand~=0)+1:size(gmod.A,1),1)='<';
        gmod.rhs=[gmod.rhs; precision*demand(demand~=0)];
    end
    
    gmod.lb=-double(Inf)*ones(size(gmod.A,2),1);
    gmod.lb([repmat(~model.rev,combn,1); true(combn,1)])=0;
    
    gmod.obj=zeros(size(gmod.A,2),1);
    gmod.obj(end-combn+1:end)=100;
    gmod.modelsense='min'; % perform minimisation 
    result = gurobi(gmod,params);  % compute topimal soltion with GUROBI
    %disp(result.status)
   
    if isfield(result,'x')
        %disp(result.runtime)
        scV=reshape(result.x(1:combn*n),n,combn);
        scV(abs(scV)<max(max(abs(scV)))/10e10)=0;
        des=result.x(end-combn+1:end);   
        V=scV*diag(1./des);
        V(isnan(V))=0;
        % get the gaps:
        ratiosL=((V<0)./repmat(lb,1,combn)).*(V*diag((sum(repmat(gammas,1,combn).*(supps)))));
        ratiosU=((V>0)./repmat(ub,1,combn)).*(V*diag((sum(repmat(gammas,1,combn).*(supps)))));
        ratios=max([ratiosL;ratiosU]);
        %disp(ratios)
        ratiosU(isnan(ratiosU))=0;
        ratiosL(isnan(ratiosL))=0;
        gaps=ratiosU-ratiosL;
        if abs(max(ratios)-1)>1e-6
              fprintf('adjust: %1.4f ',max(ratios)-1)
        end
        %disp(ratios)
        if max(ratios)>0
            V=V*diag((1./ratios));
            des=diag(ratios)*des;
            gaps=gaps*diag((1./ratios));

        else
           disp('solution not acceptable')
           disp([scV V])
           disp(des)
        end

    
    else
        %disp('no solution found')
        V=zeros(n,combn);
        des=Inf(combn,1);
        gaps=nan(n,combn);
    end
end
